# Supplementary material for: Transcriptome Analysis Revealed a Highly Connected Gene Module Associated With Cirrhosis to Hepatocellular Carcinoma Development
Source: Front Genet. 2019 Apr 2;10:305. doi: 10.3389/fgene.2019.00305 (PMC6454075; doi:10.3389/fgene.2019.00305)
Supplement: TABLE S2 — Significantly enriched KEGG pathways of the shared DEGs. [file Table_2.XLSX]

## Sheet: Sheet1
Suplplementary Table 2. Significantly enriched KEGG pathways of the shared DEGs.
ID	Description	GeneRatio	BgRatio	pvalue	p.adjust	qvalue	geneID	Count
hsa00982	Drug metabolism - cytochrome P450	13/198	72/7470	3.86174e-08	9.69297e-06	8.94298e-06	1576/1544/1571/1555/1559/2327/2328/125/126/124/1548/130/127	13
hsa04110	Cell cycle	16/198	124/7470	1.42136e-07	1.78381e-05	1.64579e-05	9232/10744/890/4085/991/699/9133/7272/1029/983/4171/4172/4173/4174/4175/5591	16
hsa03030	DNA replication	9/198	36/7470	2.72818e-07	2.28257e-05	2.10596e-05	5984/2237/10535/5427/4171/4172/4173/4174/4175	9
hsa05204	Chemical carcinogenesis	12/198	82/7470	1.40361e-06	8.80763e-05	8.12614e-05	1576/5743/1544/1571/1559/10/125/126/124/1548/130/127	12
hsa00980	Metabolism of xenobiotics by cytochrome P450	11/198	76/7470	4.36458e-06	0.000219102	0.000202149	1576/1544/1571/1555/1559/125/126/124/1548/130/127	11
hsa00830	Retinol metabolism	10/198	67/7470	9.07549e-06	0.000379658	0.000350282	1576/1544/1555/1559/125/126/124/1548/130/127	10
hsa00071	Fatty acid degradation	8/198	44/7470	1.65181e-05	0.000592291	0.000546463	10449/51703/125/126/124/1376/130/127	8
hsa00590	Arachidonic acid metabolism	8/198	63/7470	0.000234559	0.0073593	0.00678988	5743/1571/1555/1559/2687/5322/8644/8529	8
hsa00350	Tyrosine metabolism	6/198	36/7470	0.000322391	0.00899114	0.00829545	125/126/124/130/127/1621	6
hsa04115	p53 signaling pathway	8/198	72/7470	0.000591433	0.014845	0.0136963	55240/51512/6241/7057/9133/1029/983/3486	8
hsa00591	Linoleic acid metabolism	5/198	29/7470	0.000879539	0.0200695	0.0185166	1576/1544/1571/1559/5322	5
hsa04610	Complement and coagulation cascades	8/198	79/7470	0.00110081	0.0230254	0.0212438	2/5648/2160/2152/730/735/4153/715	8
Note: DEG represents differentially expressed genes.
