# Supplementary material for: Transcriptome Analysis Revealed a Highly Connected Gene Module Associated With Cirrhosis to Hepatocellular Carcinoma Development
Source: Front Genet. 2019 Apr 2;10:305. doi: 10.3389/fgene.2019.00305 (PMC6454075; doi:10.3389/fgene.2019.00305)
Supplement: TABLE S3 — Significantly enriched KEGG pathways of the genes in the identified gene module. [file Table_3.XLSX]

## Sheet: Sheet1
Supplementary Table S3. Information of the genes in the identified module.
Gene Symbol	Description	GSE98383	GSE89377	GSE17548
ASPM	abnormal spindle microtubule assembly	12.3805	2.71225	8.26984
ATAD2	ATPase family, AAA domain containing 2	3.24901	1.80329	2.24653
AURKA	aurora kinase A; aurora kinase A pseudogene 1	5.73582	2.61243	2.65259
BIRC5	baculoviral IAP repeat-containing 5	6.63456	1.99143	3.23798
BUB1	BUB1 mitotic checkpoint serine/threonine kinase	4.95883	1.63213	3.53536
CCNA2	cyclin A2	3.86375	1.97662	3.35698
CCNB2	cyclin B2	6.10504	3.16889	3.23557
CDC20	cell division cycle 20	7.4127	4.13495	3.36064
CDCA5	cell division cycle associated 5	2.77022	3.11312	2.06951
CDCA8	cell division cycle associated 8	3.13834	1.83853	1.65329
CDK1	cell division cycle 2, G1 to S and G2 to M	6.86852	1.81935	4.32921
CDKN3	cyclin-dependent kinase inhibitor 3	5.9794	2.42099	3.99644
CENPE	centromere protein E	2.75108	1.59102	2.30464
CENPF	centromere protein F	7.51618	2.23901	4.27739
CENPM	centromere protein M	2.82843	2.1392	1.53264
CEP55	centrosomal protein 55	4.82323	1.5504	3.99045
CKS2	CDC28 protein kinase regulatory subunit 2	2.88786	1.8723	2.36451
DLGAP5	DLG associated protein 5	8	1.50275	3.95055
ECT2	epithelial cell transforming 2	4.92458	1.60925	3.63033
EXO1	exonuclease 1	2.15846	1.93755	1.68139
EZH2	enhancer of zeste 2 polycomb repressive complex 2 subunit	4.50023	1.82909	2.42562
FEN1	flap structure-specific endonuclease 1	3.38698	2.46401	1.88273
FOXM1	forkhead box M1	5.61778	1.89937	2.42568
GTSE1	G-2 and S-phase expressed 1	1.93187	1.58016	2.38998
HJURP	Holliday junction recognition protein	3.53081	1.8482	2.07719
HMMR	hyaluronan mediated motility receptor	10.3388	2.5442	4.57333
KIAA0101	KIAA0101	4.92458	2.60327	3.50021
KIF20A	kinesin family member 20A	6.23332	2.43458	4.36609
KIF23	kinesin family member 23	4.65893	1.52651	2.67641
KIF2C	kinesin family member 2C	4.95883	1.72941	2.55178
KIF4A	kinesin family member 4A	5.93809	1.82991	3.33893
KNTC1	kinetochore associated 1	1.76418	2.04108	1.75574
MAD2L1	mitotic arrest deficient 2 like 1	5.42642	1.59132	3.13079
MCM2	minichromosome maintenance complex component 2	3.45815	2.56848	2.01685
MCM3	minichromosome maintenance complex component 3	2.58471	2.20233	1.5712
MCM4	minichromosome maintenance complex component 4	2.71321	1.94613	2.11562
MCM5	minichromosome maintenance complex component 5	1.74473	1.70131	1.65654
MCM6	minichromosome maintenance complex component 6	2.56685	1.90249	1.79863
MELK	maternal embryonic leucine zipper kinase	10.1261	2.95667	3.35611
NCAPG	non-SMC condensin I complex, subunit G	8.63383	2.31838	4.1138
NEK2	NIMA related kinase 2	4.72397	1.70644	4.94774
NUSAP1	nucleolar and spindle associated protein 1	3.29436	3.10859	3.21456
OIP5	Opa interacting protein 5	4.72397	1.9515	2.78515
PBK	PDZ binding kinase	11.0809	1.75243	4.23059
PLK4	polo like kinase 4	2.47942	1.59219	1.58702
POLE2	DNA polymerase epsilon 2, accessory subunit	2.01391	1.73525	1.97871
POLQ	DNA polymerase theta	2.86791	1.9786	1.62789
PRC1	protein regulator of cytokinesis 1	7.3615	3.32801	3.7942
PTTG1	pituitary tumor-transforming 1	3.09513	3.83519	2.34344
RACGAP1	Rac GTPase activating protein 1	4.43828	2.11806	3.63682
RAD51AP1	RAD51 associated protein 1	4.02782	1.91861	2.92526
RFC4	replication factor C 4	2.80889	1.95724	1.90847
RNASEH2A	ribonuclease H2, subunit A	2.42839	1.67133	1.99191
RRM2	ribonucleotide reductase M2 polypeptide	8.11168	1.56287	5.25062
SKA1	chromosome 18 open reading frame 24	1.57899	1.63575	1.97799
SMC4	structural maintenance of chromosomes 4	2.90795	1.86454	2.03361
STIL	SCL/TAL1 interrupting locus	3.605	1.74975	2.01015
TOP2A	topoisomerase (DNA) II alpha 170kDa	10.7779	3.95461	8.00455
TPX2	TPX2, microtubule nucleation factor	3.81055	1.74853	2.56623
TRIP13	thyroid hormone receptor interactor 13	4.65893	1.91971	2.36536
TROAP	trophinin associated protein	1.84038	1.78941	1.72305
TTK	TTK protein kinase	7.11074	1.94711	6.03166
UBE2C	ubiquitin-conjugating enzyme E2C	2.49666	4.07794	2.81793
UBE2T	ubiquitin-conjugating enzyme E2T	3.34035	2.0965	2.83261
ZWINT	ZW10 interactor	4.92458	2.0395	3.06456
Note: The numbers in the table represent fold changes.
