# Supplementary material for: Transcriptome Analysis Revealed a Highly Connected Gene Module Associated With Cirrhosis to Hepatocellular Carcinoma Development
Source: Front Genet. 2019 Apr 2;10:305. doi: 10.3389/fgene.2019.00305 (PMC6454075; doi:10.3389/fgene.2019.00305)
Supplement: TABLE S4 — Information of the genes in the identified module. [file Table_4.XLSX]

## Sheet: Sheet1
Supplementary Table 4. Significantly enriched KEGG pathways of the genes in the identified module.
ID	Description	GeneRatio	BgRatio	pvalue	p.adjust	qvalue	geneID	Count
hsa04110	Cell cycle	13/31	124/7470	6.14527e-16	2.15085e-14	1.4878e-14	699/890/9133/991/983/4085/4171/4172/4173/4174/4175/9232/7272	13
hsa03030	DNA replication	9/31	36/7470	8.89313e-15	1.5563e-13	1.07654e-13	2237/4171/4172/4173/4174/4175/5427/5984/10535	9
hsa04114	Oocyte meiosis	6/31	124/7470	9.71351e-06	0.000113324	7.83897e-05	699/9133/991/983/4085/9232	6
hsa04914	Progesterone-mediated oocyte maturation	5/31	99/7470	4.77535e-05	0.000417843	0.000289034	699/890/9133/983/4085	5
hsa04115	p53 signaling pathway	4/31	72/7470	0.000205071	0.00143549	0.000992973	9133/983/51512/6241	4
hsa05166	Human T-cell leukemia virus 1 infection	5/31	255/7470	0.00365757	0.0177784	0.0122979	9133/991/4085/5427/9232	5
hsa03430	Mismatch repair	2/31	23/7470	0.00399423	0.0177784	0.0122979	9156/5984	2
hsa04218	Cellular senescence	4/31	160/7470	0.00406364	0.0177784	0.0122979	890/9133/983/2305	4
hsa03410	Base excision repair	2/31	33/7470	0.0081237	0.0315922	0.0218532	2237/5427	2
